# Supplementary material for: External validation of the relative fat mass (RFM) index in adults from north-west Mexico using different reference methods
Source: PLoS One. 2019 Dec 31;14(12):e0226767. doi: 10.1371/journal.pone.0226767 (PMC6938316; doi:10.1371/journal.pone.0226767)
Supplement: S1 File — (XLSX) [file pone.0226767.s001.xlsx]

## Sheet: Hoja1
ID	Sex	Sex RFM	Age Ranges	Weight Ohaus	Height	Height m	BMI BOD	WC	WC RFM	Fat BOD	Weight BOD	Db	FatDXA	FM DXA	FFM DXA	Fat ABD	L arm	R arm	Fat arms	Trunk	L leg	R leg	Fat legs	Fat extremities	BMC g	BMC kg	FFM+BMC	BMC/Weight Bod	R	Xc	RI	TBW Schoeller	TBW Schoeller/WeightBod	FFM Schoeller	FM Schoeller	Fat TBW Schoeller	4C	RFM
7	M	0	20-25	61.84	161.5	1.615	23.5329	79.3	0.793	23.1	61.379	1.0464	28.8	18.057	42.698	1522.3	1113.1	1018.96	2132.06	7931.2	3266.13	3520.21	6786.34	8918.4	1984.91	1.98491	44.683	0.0394531	560	67	46.5754	35.6201	0.58033	48.6613	12.7177	20.7199	20.5749	23.2686
9	M	0	20-25	67.5	167.3	1.673	24.0174	78	0.78	20.1	67.223	1.053	26.3	18.122	48.317	1276.1	1128.41	1162.27	2290.68	8455.76	3005.2	3138.29	6143.49	8434.17	2341.04	2.34104	50.658	0.0424865	543	65	51.5457	38.424	0.57159	52.4918	14.7312	21.914	19.9011	21.1026
10	M	0	20-25	68.88	165.1	1.651	25.2458	83.9	0.839	23.9	68.815	1.0445	29.2	20.615	47.536	1648	1094.57	995.271	2089.84	9686.01	3788.46	3876.36	7664.82	9754.66	2387.18	2.38718	49.923	0.0423216	542	73	50.2915	38.155	0.554457	52.1243	16.6907	24.2544	23.2284	24.6436
11	M	0	20-25	74.9	164.7	1.647	27.3106	89	0.89	26.3	74.083	1.0393	30.4	22.999	50.376	2161.3	1175.3	1224.39	2399.68	12590.3	3216.82	3408.02	6624.84	9024.52	2376.71	2.37671	52.753	0.0391397	513	64	52.8774	39.9323	0.539021	54.5523	19.5307	26.3632	25.2818	26.9888
16	M	0	20-25	51.38	161.1	1.611	19.7024	69.5	0.695	6.5	51.134	1.0844	17.3	9.012	41.066	711	552.97	544.324	1097.29	3706.63	1577.99	1593.56	3171.55	4268.84	1915.84	1.91584	42.982	0.0457098	509	85	50.9886	35.9027	0.702129	49.0473	2.08665	4.08076	3.39615	17.6403
19	M	0	20-25	85.8	178.1	1.781	26.8963	99	0.99	26.9	85.314	1.0379	29.6	25.854	58.729	3585.3	1614.97	1689.27	3304.23	12923.4	4005.25	4083.24	8088.49	11392.7	2838.66	2.83866	61.568	0.0405932	524	62	60.5336	44.5702	0.522426	60.8883	24.4257	28.6304	26.9898	28.0202
20	M	0	20-25	68.3	164.7	1.647	24.8853	85.5	0.855	22.7	67.504	1.0473	30.8	21.31	45.165	1492.3	1198.5	1235.2	2433.7	8614.2	4480.5	4620.1	9100.6	11534.3	2659.96	2.65996	47.825	0.0480735	540	67	50.2335	37.9445	0.562108	51.8368	15.6672	23.2093	22.6382	25.4737
21	M	0	20-25	78.52	168.3	1.683	27.4437	96	0.96	35.3	77.734	1.0201	34.9	27.805	49.877	2481.1	1596	1692.4	3288.4	13029.5	5018	5224.7	10242.7	13531.1	1912.1	1.9121	51.789	0.0300095	576	64	49.1752	38.9883	0.501561	53.2627	24.4713	31.4808	31.885	28.9375
24	M	0	26-30	72.76	171.3	1.713	24.6349	88.2	0.882	20.6	72.288	1.0519	26.6	19.553	51.692	1529	1121.79	1175.52	2297.31	9786.47	2969.71	3105.24	6074.95	8372.26	2219.48	2.21948	53.912	0.037458	511	67	57.4241	41.4761	0.573762	56.6613	15.6267	21.6172	19.4426	25.1565
28	M	0	20-25	83.8	175.2	1.752	27.3122	98.5	0.985	23.9	83.835	1.0445	26	22.212	60.835	2102.6	1334.5	1334.43	2668.93	10119.9	3977.71	4087.68	8065.39	10734.3	2479.38	2.47938	63.315	0.0360809	508	63	60.4233	44.315	0.528598	60.5397	23.2953	27.7871	24.3596	28.4264
29	M	0	20-25	61.22	166.7	1.667	22.0505	80.5	0.805	17	61.276	1.0599	22.9	14.295	45.736	1032.3	882.248	924.072	1806.32	5416.23	2857.99	2953.55	5811.55	7617.87	2478.78	2.47878	48.214	0.0493523	559	69	49.7118	36.8473	0.601334	50.3379	10.9381	17.8506	16.8659	22.5839
30	F	1	20-25	52.6	160.4	1.604	20.4523	75	0.75	26	52.62	1.0399	39.1	20.95	30.767	1357.6	1103.07	1273.38	2376.45	8475.9	4368.31	4577.9	8946.21	11322.7	1910.15	1.91015	32.678	0.044287	842	84	30.556	25.5125	0.484844	34.8531	17.7669	33.7645	29.5874	33.2267
35	F	1	20-25	99.34	165.8	1.658	36.1995	104	1.04	40.3	99.511	1.0096	46.5	47.081	51.603	3061.8	2543	2557.4	5100.4	24288.8	79648	8479.9	88127.9	93228.3	2543.92	2.54392	54.147	0.0311883	538	54	51.096	38.2823	0.384704	52.2983	47.2127	47.4448	43.1642	44.1154
36	F	1	20-25	56.38	163.7	1.637	21.0735	80.4	0.804	27.9	56.472	1.0359	35.6	20.517	35.077	1728.8	1118.35	1093.26	2211.61	9229.87	3971.32	4066.21	8037.53	10249.1	1910.08	1.91008	36.987	0.0412647	690	64	38.8372	29.0804	0.514952	39.7273	16.7447	29.6513	28.1114	35.2786
37	F	1	20-25	61.06	161	1.61	23.5878	76	0.76	24.8	61.142	1.0426	34	21.168	38.976	1150.2	1063.66	1100.67	2164.33	7968.55	4861.6	5118.52	9980.11	12144.4	2169.21	2.16921	41.145	0.0432834	581	60	44.6145	31.7776	0.519735	43.4121	17.7299	28.998	26.2971	33.6316
43	M	0	20-25	77	172.3	1.723	25.7993	86.7	0.867	14.8	76.591	1.065	22.5	17.615	57.826	1079.4	1082.8	1152.1	2234.9	7523.5	3186.8	3498.7	6685.5	8920.4	2893.3	2.8933	60.72	0.0460867	480	54	61.8485	43.8435	0.572437	59.8955	16.6955	21.7982	17.3138	24.2537
44	F	1	20-25	139.46	167.8	1.678	49.6025	125	1.25	51.5	139.665	0.9871	49.3	68.374	67.447	4463.3	3579.5	4829.8	8409.3	35039.5	11004.2	12506.3	23510.5	31919.8	2873.57	2.87357	70.321	0.0251012	494	50	56.9977	44.7529	0.320431	61.1379	78.5271	56.2253	53.2578	49.152
45	M	0	20-25	60.08	171.4	1.714	20.1631	75.9	0.759	10.7	59.235	1.0745	19.5	11.838	46.748	761.2	655.026	694.884	1349.91	5301.41	1951.83	2044.22	3996.05	5345.96	1969.23	1.96923	48.718	0.0405581	537	65	54.7076	38.5338	0.650524	52.6418	6.5932	11.1306	8.82433	18.8353
53	F	1	36-40	57.54	163.1	1.631	21.6645	81	0.81	22.1	57.631	1.0486	29.2	17.152	39.654	1208.3	1038.47	1020.92	2059.38	7798.02	3097.7	3171.5	6269.2	8328.58	2019.96	2.01996	41.674	0.0427609	583	49	45.6288	31.7965	0.551725	43.4378	14.1932	24.6277	22.4456	35.7284
55	M	0	20-25	63.4	169.4	1.694	22.0906	82	0.82	16.2	63.392	1.0618	23.7	15.288	47.208	1262.1	974.835	927.128	1901.96	6311.43	2849.34	3059.89	5909.23	7811.19	2054.65	2.05465	49.263	0.0395424	550	62	52.1752	38.1254	0.601423	52.0839	11.3081	17.8383	15.2715	22.6829
56	M	0	20-25	90.24	170.1	1.701	31.1132	97.3	0.973	17	90.023	1.06	23.5	21.595	67.354	1855.7	1263.61	1270.68	2534.29	10737.8	3534.1	3488.26	7022.36	9556.65	3138.54	3.13854	70.493	0.0425338	402	55	71.9751	49.7744	0.552908	67.9979	22.0251	24.4661	19.5177	29.036
60	F	1	26-30	56.02	154.4	1.544	23.5086	73.2	0.732	31	56.043	1.0291	36.4	20.812	34.53	1747.3	1218.5	980.435	2198.94	9595.57	3903.57	4069.87	7973.44	10172.4	1878.37	1.87837	36.409	0.0408902	588	61	40.5431	29.687	0.529718	40.556	15.487	27.6341	28.7664	33.8142
62	F	1	31-35	90.96	163.5	1.635	33.8961	101.2	1.012	47.3	90.612	0.9954	44.2	40.635	48.61	2915.5	2215.93	2445.37	4661.29	19154.6	7623.21	7905.49	15528.7	20190	2673.05	2.67305	51.283	0.0359899	519	60	51.5072	37.505	0.413908	51.2364	39.3756	43.4552	45.5109	43.6877
63	F	1	31-35	66.5	169.1	1.691	23.1294	87.6	0.876	37.6	66.138	1.0152	38.2	25.77	39.736	2301.6	1278.47	1169.42	2447.89	12330.3	4895.59	5098.96	9994.56	12442.4	1966.28	1.96628	41.703	0.0362705	737	63	38.7989	30.0807	0.454817	41.0938	25.0442	37.8665	37.2398	37.3927
64	F	1	20-25	66.44	155.8	1.558	27.3404	83	0.83	42.7	66.365	1.0048	43.5	29.365	36.267	2190	1722.37	1689.81	3412.18	15191.5	4794.39	5030.18	9824.57	13236.7	1846.46	1.84646	38.114	0.0339438	741	73	32.7579	27.7969	0.418848	37.9739	28.3911	42.7803	42.3419	38.4578
65	M	0	20-25	70.44	169.6	1.696	24.4307	90.4	0.904	30.1	70.273	1.0311	28.3	20.245	49.345	2063.5	1039.26	1115.05	2154.31	10682.3	3168.13	3160.02	6328.15	8482.46	1886.19	1.88619	51.231	0.0327459	598	68	48.1006	37.4959	0.533574	51.2239	19.0491	27.1073	27.04	26.4779
66	M	0	20-25	82.08	184.8	1.848	24.0168	89	0.89	13.5	82.02	1.068	18.9	15.788	64.928	976	874.2	834.7	1708.9	7142.9	2815.1	2858.7	5673.8	7382.7	2818.95	2.81895	67.747	0.0419302	504	70	67.76	46.9608	0.572553	64.1541	17.8659	21.7823	16.1046	22.4719
69	F	1	26-30	56.06	156.2	1.562	22.9716	72.4	0.724	21.5	56.047	1.0498	31.3	17.97	37.283	1299.2	923.486	787.672	1711.16	7459.62	3851.2	3924.01	7775.22	9486.38	2230.08	2.23008	39.514	0.0485431	552	53	44.2001	31.0844	0.554612	42.465	13.582	24.2333	22.6026	32.8508
73	F	1	20-25	71.1	162.3	1.623	26.9926	91	0.91	32.9	71.102	1.0251	38.1	27.627	42.507	2072.2	1414.15	1503.17	2917.32	13293	4956.73	5302.21	10258.9	13176.3	2296.38	2.29638	44.803	0.0394023	652	77	40.4008	31.2138	0.439	42.6418	28.4602	40.0273	36.1147	40.3297
75	M	0	20-25	70.76	166.9	1.669	25.4466	86.2	0.862	19.9	70.883	1.0533	26.9	19.335	50.293	1413.9	1082.95	1153.12	2236.07	8735.92	3520.21	3654.69	7174.9	9410.97	2279.47	2.27947	52.573	0.039233	516	66	53.9837	39.9128	0.56308	54.5257	16.3573	23.0764	20.0616	25.2761
77	M	0	20-25	83	164.9	1.649	30.3343	104	1.04	41.3	82.485	1.0075	38.4	32.3756	49.7068	3026.4	1576.22	1622.33	3198.55	17153.1	5096.93	5598.16	10695.1	13893.6	2230.07	2.23007	51.9369	0.032984	546	73	49.8022	39.916	0.483919	54.5301	27.9549	33.8909	36.8533	32.2885
78	F	1	20-25	43.64	153.9	1.539	18.4592	69.6	0.696	21	43.721	1.0509	34.3	15.1956	27.4718	780.9	906.925	896.83	1803.76	6003.91	3112.68	3320.13	6432.81	8236.56	1688.51	1.68851	29.1603	0.0471165	754	60	31.4127	24.9054	0.569643	34.0237	9.69727	22.1799	21.092	31.7759
81	M	0	20-25	56.82	161.9	1.619	21.5778	75	0.75	11.4	56.559	1.0727	19.5	11.2967	44.3431	650.6	690.133	694.689	1384.82	4553.25	2069.01	2266.81	4335.82	5720.64	2195.36	2.19536	46.5385	0.0473548	512	72	51.1946	36.76	0.64994	50.2186	6.34045	11.2103	10.0739	20.8267
82	F	1	31-35	53.4	153.8	1.538	22.4613	71.8	0.718	33.8	53.131	1.0233	37.8	20.602	31.9429	1176.8	985.82	1002.73	1988.55	9148.34	4096.07	4255.71	8351.77	10340.3	1936.72	1.93672	33.8796	0.0444712	663	66	35.6779	27.5227	0.518016	37.5993	15.5317	29.2328	31.5253	33.1588
83	M	0	20-25	75.54	172.1	1.721	24.2197	85	0.85	8.2	71.735	1.0803	19.9	14.6097	55.8391	1006.2	853.7	897.4	1751.1	6170.4	2687.6	2786.7	5474.3	7225.4	2931.3	2.9313	58.7704	0.0498527	456	51	64.9527	44.3784	0.618643	60.6262	11.1088	15.4859	10.7932	23.5059
84	F	1	31-35	64.24	163.7	1.637	24.014	88	0.88	29.6	64.352	1.032	35.8	23.4002	40.2187	2117.2	1048.65	1134.25	2182.91	10113.6	5100.41	4825.11	9925.52	12108.4	1752.47	1.75247	41.9711	0.0332237	607	55	44.1478	31.9364	0.496277	43.629	20.723	32.2026	29.5254	38.7955
88	M	0	20-25	52.4	156.1	1.561	21.1744	73.4	0.734	15.7	51.596	1.0629	20.2	10.6204	40.157	741.5	589.888	572.474	1162.36	4351.47	2083.26	1989.96	4073.22	5235.58	1744.14	1.74414	41.91	0.0412406	529	71	46.0628	34.0181	0.659316	46.4728	5.1232	9.92946	11.0649	21.4659
89	M	0	20-25	74.9	176.7	1.767	23.9132	87	0.87	24.9	74.664	1.0424	25.9	19.6392	53.7513	1410.6	1068.6	1077.4	2146	10351.8	2971.2	2915.6	5886.8	8032.8	2469.12	2.46912	56.2204	0.0403451	528	72	59.1343	42.4931	0.569125	58.0507	16.6133	22.2507	22.4845	23.3793
91	M	0	26-30	63.95	165.3	1.653	23.2308	81.3	0.813	21.9	63.476	1.0489	24.2	15.699	47.436	1309.8	810.779	915.134	1725.91	7047.67	2790.89	2946.66	5737.55	7463.47	1650.46	1.65046	49.087	0.0317216	559	78	48.8803	36.8327	0.580261	50.3179	13.1581	20.7293	19.068	23.3358
92	M	0	20-25	57.86	164.7	1.647	21.1497	80.2	0.802	5.2	57.371	1.0875	18.3	10.669	45.192	815.7	602.329	628.736	1231.06	4473.27	1766.99	1970.98	3737.97	4969.03	2541.97	2.54197	47.734	0.0540552	452	48	60.0135	40.3684	0.703638	55.1481	2.22293	3.87465	3.52271	22.9277
97	M	0	20-25	51.92	157.4	1.574	20.7578	76	0.76	16	51.427	1.0623	26.2	13.79	36.933	756.4	860.271	818.121	1678.39	6065.23	2361.22	2522.41	4883.62	6562.02	1944.51	1.94451	38.878	0.0461295	582	49	42.5683	32.6101	0.634105	44.5493	6.87766	13.3736	13.5712	22.5789
98	F	1	20-25	57.54	159.9	1.599	22.5008	83.5	0.835	24.1	57.53	1.0442	30.3	17.775	38.89	1157.4	1105.65	1222.49	2328.14	7396.8	3279.49	3640.89	6920.39	9248.52	2020.41	2.02041	40.91	0.0428455	630	62	40.5841	29.8588	0.519013	40.7907	16.7393	29.0966	25.8948	37.7006
99	M	0	26-30	71.5	172.5	1.725	23.9792	87.4	0.874	24.5	71.353	1.0432	26.1	18.904	51.163	1186.3	1038.6	1020.7	2059.3	9107.9	3182.5	3388.5	6571	8630.3	2226.17	2.22617	53.389	0.0380633	534	33	55.7233	40.6689	0.569968	55.5586	15.7944	22.1355	21.9607	24.5263
100	F	1	20-25	47.3	145.6	1.456	22.1922	78.7	0.787	25.8	47.046	1.0404	34.8	16.5779	29.5098	994.2	894.151	843.706	1737.86	7465.05	3299.98	3053.35	6353.32	8091.18	1540.37	1.54037	31.0502	0.039945	660	31	32.1202	25.5248	0.542549	34.8699	12.1761	25.8813	24.8428	38.9987
104	F	1	20-25	57.86	157.6	1.576	23.2851	78.5	0.785	31.9	57.835	1.0273	35.9	20.968	35.578	1197.4	1371.62	1245.14	2616.77	9422.5	3847.89	3991.66	7839.55	10456.3	1872.13	1.87213	37.45	0.0394916	694	22	35.7893	28.0592	0.485159	38.3322	19.5028	33.7214	32.2554	35.8471
105	F	1	26-30	61.26	162.6	1.626	23.1017	85.8	0.858	32.6	61.078	1.0257	39.3	24.541	35.855	1534.6	1356.01	1341.42	2697.43	9113.72	5564.8	6113.48	11678.3	14375.7	2126.8	2.1268	37.982	0.0424817	746	69	35.4407	28.2665	0.462794	38.6155	22.4625	36.7768	34.612	38.0979
109	F	1	31-35	64.7	160	1.6	25.0961	85.4	0.854	35.5	64.246	1.0196	38.8	25.69	38.595	1493.8	1584.65	1389.95	2974.6	10189.4	5767.1	5779.4	11546.5	14521.1	2009.09	2.00909	40.604	0.0381516	624	52	41.0256	30.7326	0.478359	41.9845	22.2615	34.6505	34.6068	38.5293
111	F	1	20-25	53.7	163.2	1.632	20.1226	76	0.76	27.1	53.595	1.0376	34.5	19.057	34.052	1045.2	1128.5	1023.34	2151.84	7885.58	4019.27	3947.32	7966.59	10118.4	2116.71	2.11671	36.169	0.0481833	767	60	34.7252	27.2075	0.50765	37.1687	16.4263	30.6489	28.9912	33.0526
113	F	1	20-25	104.92	157.2	1.572	42.5124	99	0.99	51.1	105.056	0.9879	51.9	55.171	48.889	3831.2	2762.4	2604.2	5366.6	22834.8	12686.1	13107.3	25793.4	31160	2253.1	2.2531	51.142	0.0261649	585	58	42.2425	35.4825	0.337748	48.4734	56.5826	53.8595	51.9178	44.2424
114	M	0	26-30	61.34	167.1	1.671	22.0078	76	0.76	13.5	61.451	1.0679	19.2	12.104	49.101	827.9	751.139	633.604	1384.74	5338.69	2093.29	2103.69	4196.97	5581.72	1991.31	1.99131	51.092	0.0395339	522	64	53.4912	38.369	0.624384	52.4167	9.03432	14.7017	12.1534	20.0263
117	F	1	20-25	44.38	154	1.54	18.8151	64.5	0.645	21	44.622	1.0509	33.7	15.387	28.443	971.5	912.228	965.44	1877.67	6017.27	3221.04	3150.76	6371.8	8249.46	1770.05	1.77005	30.213	0.0483945	758	66	31.2876	24.9522	0.55919	34.0877	10.5343	23.6079	21.9848	28.2481
118	F	1	20-25	50.42	162.2	1.622	19.1552	73.2	0.732	23.9	50.395	1.0446	29.6	15.27	34.438	868.7	942.52	971.503	1914.02	6483.1	2872.69	2975.09	5847.78	7761.8	1832.7	1.8327	36.271	0.0443674	765	80	34.3906	26.7437	0.530682	36.5351	13.8599	27.5025	25.1353	31.6831
119	F	1	26-30	46.38	158.1	1.581	18.4288	72.5	0.725	33.3	46.064	1.0242	34.3	16.197	29.42	890.9	914.793	918.406	1833.2	5612.29	3746.03	4100.02	7846.05	9679.25	1590.5	1.5905	31.01	0.0421242	813	72	30.7449	24.8963	0.540471	34.0113	12.0527	26.1651	29.4171	32.3862
120	M	0	26-30	96.82	165.9	1.659	35.0647	105.4	1.054	28.5	96.508	1.0346	29.3	28.984	67.5419	3122.9	1505.15	1663.66	3168.81	15431.2	4278.44	4405.78	8684.23	11853	2407.01	2.40701	69.948	0.0304281	388	46	70.9351	50.2899	0.521096	68.7021	27.8059	28.812	26.764	32.5199
123	F	1	20-25	73.9	166.5	1.665	26.7128	80.2	0.802	36.2	74.054	1.0182	42	31.6991	41.7283	1550.1	1970.27	1888.81	3859.08	13540.7	6609.87	6548.82	13158.7	17017.8	1965.48	1.96548	43.6938	0.0323802	627	65	44.2141	32.9805	0.445357	45.0553	28.9987	39.1589	36.6721	34.4788
124	F	1	20-25	65.3	163.5	1.635	24.4042	87.5	0.875	36.4	65.238	1.0256	39	26.197	38.878	1747.5	1234.03	1470.48	2704.5	10912.6	5660.42	5892.4	11552.8	14257.3	2164.19	2.16419	41.042	0.040472	699	72	38.2436	29.774	0.456391	40.6749	24.5631	37.6515	34.865	38.6286
125	M	0	20-25	48.7	153.9	1.539	20.4132	72.6	0.726	13.3	48.349	1.0638	22.5	11.132	36.524	803.2	632.042	725.069	1357.11	4759.14	1956.51	2028.8	3985.31	5342.42	1794.2	1.7942	38.318	0.0452734	606	66	39.0845	30.7904	0.636836	42.0633	6.28565	13.0006	12.9135	21.6033
126	M	0	20-25	54.3	172	1.72	18.1875	72.6	0.726	13.4	53.806	1.0683	20.7	11.391	41.628	761.2	667.735	763.772	1431.51	4507.31	2232.88	2110.97	4343.85	5775.36	1932.6	1.9326	43.56	0.0438199	638	67	46.3699	34.4557	0.64037	47.0707	6.73532	12.5178	11.4069	16.6171
130	M	0	20-25	44.44	160	1.6	17.3555	69.5	0.695	5.5	44.43	1.0868	16.6	7.4738	36.166	455.2	358.08	349.106	707.186	3068.61	1283.81	1337.63	2621.44	3328.63	1477.03	1.47703	37.643	0.0405577	632	75	40.5063	30.793	0.693068	42.0669	2.36307	5.31863	2.89327	17.9568
131	F	1	20-25	69.74	158.8	1.588	27.6967	83.1	0.831	28	69.844	1.0356	36.7	25.964	42.481	1439.7	1500.49	1674.88	3175.37	10253.7	5540.62	5863.84	11404.5	14579.8	2255.1	2.2551	44.736	0.039391	594	56	42.4536	31.8659	0.456244	43.5326	26.3114	37.6716	32.1652	37.781
132	F	1	20-25	72.1	170.1	1.701	25.1783	89.4	0.894	34.5	72.851	1.0216	40.9	30.494	41.555	1752.4	1732.72	1675.12	3407.84	12774.6	6409.72	6777.94	13187.7	16595.5	2451.24	2.45124	44.006	0.0410497	669	69	43.2496	32.4857	0.44592	44.3794	28.4716	39.082	36.7275	37.9463
