# Supplementary material for: External validation of the relative fat mass (RFM) index in adults from north-west Mexico using different reference methods
Source: PLoS One. 2019 Dec 31;14(12):e0226767. doi: 10.1371/journal.pone.0226767 (PMC6938316; doi:10.1371/journal.pone.0226767)
Supplement: S2 File — (XLSX) [file pone.0226767.s002.xlsx]

## Sheet: Hoja1
ID	Sex	Age Ranges	Height	Primary Education	Secondary Education	Health services	Running water	Sewage systems	Toilet facilities	Cement or tiled floors	Refrigerator	Automobile	DUM	IUM
7	M	20-25	161.5	2.75689	28.6128	21.1592	10.9912	13.2613	13.2613	3.92542	3.14961	36.6	Medio	-0.483679
9	M	20-25	167.3	2.75689	28.6128	21.1592	10.9912	13.2613	13.2613	3.92542	3.14961	36.6	Medio	-0.483679
10	M	20-25	165.1	2.8169	21.7866	18.8936	0	0.179533	0.179533	0.98832	0.718133	34.2	Muy bajo	-1.04995
11	M	20-25	164.7	2.8169	21.7866	18.8936	0	0.179533	0.179533	0.98832	0.718133	34.2	Muy bajo	-1.04995
16	M	20-25	161.1	1.08108	12.3415	17.5896	0.718391	1.22214	1.22214	0.860832	1.79856	17.8	Muy bajo	-1.16178
19	M	20-25	178.1	3.82166	31.9828	22.9555	0.252525	0.505051	0.505051	1.76322	3.0303	32.4	Bajo	-0.840216
20	M	20-25	164.7	1.95258	24.3252	24.3921	3.77185	5.42778	5.42778	2.86242	2.48619	28	Bajo	-0.773078
21	M	20-25	168.3	3.62694	10.9109	21.3108	0.13369	0.536193	0.536193	0	0.667557	12.5	Muy bajo	-1.19493
24	M	26-30	171.3	4.6371	34.2001	29.1152	2.98701	6.1157	4.8052	3.77604	2.33161	36.5	Medio	-0.518735
28	M	20-25	175.2	5.52486	43.4864	24.7659	13.5537	8.76033	8.76033	6.1157	5.7947	44.3	Medio	-0.339461
29	M	20-25	166.7	1.23239	20.521	20.3244	1.02433	2.67857	2.67857	3.06513	2.30474	24.7	Bajo	0.813258
30	F	20-25	160.4	3.18584	33.8266	26.7205	20.2003	23.5392	23.5392	8.84808	7.53769	46.1	Medio	-0.21943
35	F	20-25	165.8	0.851064	34.0868	27.7273	1.57729	1.89274	1.89274	1.9937	1.9937	31.3	Bajo	-0.788175
36	F	20-25	163.7	1.875	21.228	21.2419	0.098619	0.296736	0.296736	0.990099	0.691017	25.7	Muy bajo	1.01565
37	F	20-25	161	1.55039	16.5979	24.7927	0.870827	1.31195	1.31195	0.581395	1.01597	20.3	Muy bajo	-1.09863
43	M	20-25	172.3	2.10843	19.1509	17.8098	0.511771	0.822199	0.822199	0.61287	4.10256	34	Bajo	-0.850178
44	F	20-25	167.8	1.35593	23.9243	20.5201	0	0	0	0.206398	0.619835	29.9	Muy bajo	1.14372
45	M	20-25	171.4	5.20833	42.3622	27.2017	15.7096	17.6407	17.6407	3.26087	8.82353	59.9	Medio	-0.308517
53	F	36-40	163.1	0.671141	7.84194	20.8333	0.173913	0	0	3.65217	0.175747	9.4	Muy bajo	-1.29698
55	M	20-25	169.4	3.59712	19.6459	20.7343	0.646552	0.862069	0.862069	0	0.647948	27	Muy bajo	-1.17593
56	M	20-25	170.1	1.08696	37.931	23.2429	10.9339	4.58716	4.58716	1.36364	1.373	37.3	Bajo	-0.862127
60	F	26-30	154.4	1.63934	12.8043	17.7205	0.257069	0	0	0.257069	1.02828	9.8	Muy bajo	-1.30591
62	F	31-35	163.5	1.42566	9.29227	13.3823	0.117233	0.351288	0.351288	0.467836	0.821596	13.9	Muy bajo	-1.20737
63	F	31-35	169.1	3.125	2.94118	5.76923	0	0	0	0	0	0.900002	Muy bajo	-1.27328
64	F	20-25	155.8	1.35593	23.9243	20.5201	0	0	0	0.206398	0.619835	29.9	Muy bajo	-1.14372
65	M	20-25	169.6	1.40187	28.7785	21.2514	1.30597	1.68224	1.68224	0.559701	1.86567	33.6	Muy bajo	-1.03822
66	M	20-25	184.8	1.51515	5.85586	12.5724	0.246914	0	0	1.72839	0	2.2	Muy bajo	-1.43121
69	F	26-30	156.2	3.51629	42.893	27.3783	39.127	37.9968	37.9968	19.3829	7.70453	47.8	Alto	0.322827
73	F	20-25	162.3	2.11706	5.68562	12.3324	0.336022	0.406229	0.406229	1.90866	0.334672	4.1	Muy bajo	-1.26759
75	M	20-25	166.9	1.28205	16.2347	22.1154	0.164204	0.49505	0.49505	1.06557	1.56636	20.7	Muy bajo	-1.16041
77	M	20-25	164.9	2.15774	16.2145	18.8646	12.3644	12.8751	12.8751	4.87013	2.17391	23.5	Bajo	-0.798241
78	F	20-25	153.9	3.82166	31.9828	22.9555	0.252525	0.505051	0.505051	1.76322	3.0303	32.4	Bajo	-0.840216
81	M	20-25	161.9	2.30263	33.5468	20.4155	0.27972	0.41958	0.41958	1.68303	0.842697	32.5	Bajo	-0.957673
82	F	31-35	153.8	1.64474	9.35484	20.3966	1.92308	1.37363	1.37363	2.19178	0.549451	6.8	Muy bajo	-1.16268
83	M	20-25	172.1	1.36986	23.4581	21.3173	0.142045	0	0	0.142248	0.56899	22.7	Muy bajo	-1.15111
84	F	31-35	163.7	1.21212	31.743	25.8852	4.33962	3.77359	3.77359	1.50094	2.43902	26.8	Bajo	-0.72489
88	M	20-25	156.1	0	39.4531	28.0675	2.84091	2.28571	2.28571	0	2.85714	36.7	Bajo	-0.84318
89	M	20-25	176.7	5.09554	27.7411	25.0755	4.96183	4.96183	4.96183	2.28137	3.05343	29.9	Bajo	-0.821698
91	M	26-30	165.3	1.7094	6.8477	14.4766	0	0.498753	0.498753	0	0.49505	10.8	Muy bajo	-1.22891
92	M	20-25	164.7	1.38408	25.087	24.3673	0.122399	0.367647	0.367647	0.611995	1.0989	27.9	Muy bajo	-1.07339
97	M	20-25	157.4	4.06977	41.1337	30.2561	39.5729	40.0507	40.0507	10.0376	6.68348	47.9	Alto	0.255137
98	F	20-23	159.9	0.328947	9.75702	18.8045	0.114025	0.229095	0.229095	4.55063	0.791855	9.3	Muy bajo	-1.23144
99	M	26-30	172.5	0	20.6578	22.2831	1.78117	1.52672	1.52672	1.02041	1.28205	34.4	Muy bajo	-1.10461
100	F	20-25	145.6	0.642857	4.07524	14.9443	0.254323	0.307535	0.307535	0.87001	0.458482	7	Muy bajo	-1.34552
104	F	20-25	157.6	2.25564	12.8766	18.3987	0	0	0	0.787402	0.157978	12.2	Muy bajo	-1.31869
105	F	26-30	162.6	0	16.2316	21.443	0.45977	0.691244	0.691244	0.91954	0.689655	17.2	Muy bajo	-1.26442
109	F	31-35	160	0.531915	8.69285	23.2328	0.352734	0.176367	0.176367	0.352734	0.529101	9.9	Muy bajo	-1.24769
111	F	20-25	163.2	1.76768	35.0144	21.9153	0.987306	2.8169	2.8169	2.80899	2.67229	32.2	Bajo	-0.695338
113	F	20-25	157.2	3.07692	15.5431	22.6912	0.181488	0.362976	0.362976	0.181488	1.27042	17.5	Muy bajo	-1.10123
114	M	26-30	167.1	0.550964	3.06122	14.9302	0.10142	0.101317	0.101317	0.912779	0.203666	3	Muy bajo	-1.33198
117	F	20-25	154	1.39373	29.9637	24.2501	0.588235	3.08824	3.08824	0.439883	2.49267	33.4	Muy bajo	-1.00605
118	F	20-25	162.2	1.64474	9.35484	20.3966	1.92308	1.37363	1.37363	2.19178	0.549451	6.8	Muy bajo	-1.16268
119	F	26-30	158.1	1.36364	24.3274	23.4583	0.324324	0.75594	0.75594	0.431965	1.40389	28.5	Muy bajo	-1.03224
120	M	26-30	165.9	2.6178	33.5643	23.4043	1.09649	2.21239	2.21239	1.75055	1.31291	33.4	Bajo	-0.825414
123	F	20-25	166.5	2.8169	21.7866	18.8936	0	0.179533	0.179533	0.98832	0.718133	34.2	Muy bajo	-1.04995
124	F	20-25	163.5	1.44231	27.9642	22.081	0.792393	1.74327	1.74327	0.15873	1.11111	23.9	Muy bajo	-1.11214
125	M	20-25	153.9	0.642857	4.07524	14.9443	0.254323	0.307535	0.307535	0.87001	0.458482	7	Muy bajo	-1.34552
126	M	20-25	172	2.22222	30.0326	20.641	1.69491	4.09556	4.09556	2.37288	2.21088	35.5	Bajo	-0.882627
130	M	20-25	160	0.840336	16.355	17.9851	0.434311	0.651466	0.651466	0.10846	1.08696	26.2	Muy bajo	-1.14536
131	F	20-25	158.8	0	4.10023	13.3641	0	0	0	0.806452	0.269542	3.7	Muy bajo	-1.39667
132	F	20-25	170.1	4.81928	11.5124	24.9754	0	0	0	0.958466	0.319489	15.5	Muy bajo	-1.10254
